# Supplementary material for: ﻿New subgeneric names for the most commercially important shrimp genus Penaeus Fabricius, 1798 (Crustacea, Decapoda, Penaeidae)
Source: Zookeys. 2023 Jan 17;1141:29–40. doi: 10.3897/zookeys.1141.97349 (PMC10207927; doi:10.3897/zookeys.1141.97349)
Supplement: XML Treatment for Penaeus (Penaeus) [file zookeys.1141.97349-treatment1.xml]

<!DOCTYPE tp:taxon-treatment
  PUBLIC "-//TaxonX//DTD Taxonomic Treatment Publishing DTD v0 20100105//EN" "tax-treatment-NSO.dtd">
<tp:taxon-treatment xmlns:tp="http://www.plazi.org/taxpub"><tp:treatment-meta><kwd-group><label>Taxon classification</label><kwd>
              <named-content content-type="kingdom">Animalia</named-content>
            </kwd><kwd>
              <named-content content-type="order">Decapoda</named-content>
            </kwd><kwd>
              <named-content content-type="family">Penaeidae</named-content>
            </kwd></kwd-group><mixed-citation publication-type="journal"><person-group><name><surname>Chan</surname><given-names>Tin-Yam</given-names></name></person-group><article-title>﻿New subgeneric names for the most commercially important shrimp genus <italic><tp:taxon-name><tp:taxon-name-part taxon-name-part-type="genus" reg="Penaeus">Penaeus</tp:taxon-name-part></tp:taxon-name></italic> Fabricius, 1798 (<tp:taxon-name><tp:taxon-name-part taxon-name-part-type="subphylum">Crustacea</tp:taxon-name-part></tp:taxon-name>, <tp:taxon-name><tp:taxon-name-part taxon-name-part-type="order">Decapoda</tp:taxon-name-part></tp:taxon-name>, <tp:taxon-name><tp:taxon-name-part taxon-name-part-type="family">Penaeidae</tp:taxon-name-part></tp:taxon-name>)</article-title><source>Zookeys</source><day>17</day><month>01</month><year>2023</year><volume>1141</volume><fpage>29</fpage><lpage>40</lpage><pub-id pub-id-type="doi">10.3897/zookeys.1141.97349</pub-id></mixed-citation></tp:treatment-meta><tp:nomenclature><label>﻿</label><tp:taxon-name><object-id xmlns:xlink="http://www.w3.org/1999/xlink" content-type="arpha" xlink:type="simple">B953EC4E-6D6A-5B65-9784-187AE1CFF841</object-id><tp:taxon-name-part taxon-name-part-type="genus" reg="Penaeus">Penaeus</tp:taxon-name-part> (<tp:taxon-name-part taxon-name-part-type="subgenus" reg="Penaeus">Penaeus</tp:taxon-name-part>)</tp:taxon-name><tp:taxon-authority>Fabricius, 1798</tp:taxon-authority></tp:nomenclature><tp:treatment-sec sec-type="type species" id="SECID0ERH"><title>Type species.</title><p><italic><tp:taxon-name><tp:taxon-name-part taxon-name-part-type="genus" reg="Penaeus">Penaeus</tp:taxon-name-part><tp:taxon-name-part taxon-name-part-type="species" reg="monodon">monodon</tp:taxon-name-part></tp:taxon-name></italic> Fabricius, 1798.</p></tp:treatment-sec><tp:treatment-sec sec-type="Gender of subgenus" id="SECID0EDAAC"><title>Gender of subgenus.</title><p>Masculine.</p></tp:treatment-sec><tp:treatment-sec sec-type="diagnosis" id="SECID0EIAAC"><title>Diagnosis.</title><p>Rostrum generally armed with3 ventral teeth. Median sulcus on postrostral carina shallow to indistinct. Adrostral sulcus extending posteriorly more or less to level of epigastric tooth. Gastrofrontal carina absent. Cervical carina with dorsal end a distance from dorsal carapace. Hepatic carina distinct, nearly horizontal. First pereiopod with distinct ischial spine. Fifth pereiopod without exopod. Sixth abdominal somite completely lacking dorsolateral sulcus. Telson without lateral spines. Thelycum closed.</p></tp:treatment-sec><tp:treatment-sec sec-type="Species included" id="SECID0ENAAC"><title>Species included.</title><p><tp:taxon-name><tp:taxon-name-part taxon-name-part-type="genus" reg="Penaeus">Penaeus</tp:taxon-name-part> (<tp:taxon-name-part taxon-name-part-type="subgenus" reg="Penaeus">Penaeus</tp:taxon-name-part>) <tp:taxon-name-part taxon-name-part-type="species" reg="monodon">monodon</tp:taxon-name-part></tp:taxon-name> Fabricius, 1798, <tp:taxon-name><tp:taxon-name-part taxon-name-part-type="genus" reg="Penaeus">Penaeus</tp:taxon-name-part> (<tp:taxon-name-part taxon-name-part-type="subgenus" reg="Penaeus">Penaeus</tp:taxon-name-part>) <tp:taxon-name-part taxon-name-part-type="species" reg="simplex">simplex</tp:taxon-name-part></tp:taxon-name> Chan, Muchlisin &amp; Hurzaid, 2021.</p></tp:treatment-sec><tp:treatment-sec sec-type="remarks" id="SECID0EPBAC"><title>Remarks.</title><p>Although this is the nominotypical subgenus of <italic><tp:taxon-name><tp:taxon-name-part taxon-name-part-type="genus" reg="Penaeus">Penaeus</tp:taxon-name-part></tp:taxon-name></italic>, it is unusual in lacking an epipod on the fifth pereiopod; the subgenus contains only two of the 32 recognized species in the genus.</p></tp:treatment-sec></tp:taxon-treatment>
