# Supplementary material for: ﻿New subgeneric names for the most commercially important shrimp genus Penaeus Fabricius, 1798 (Crustacea, Decapoda, Penaeidae)
Source: Zookeys. 2023 Jan 17;1141:29–40. doi: 10.3897/zookeys.1141.97349 (PMC10207927; doi:10.3897/zookeys.1141.97349)
Supplement: XML Treatment for Penaeus (Melicertus) [file zookeys.1141.97349-treatment2.xml]

<!DOCTYPE tp:taxon-treatment
  PUBLIC "-//TaxonX//DTD Taxonomic Treatment Publishing DTD v0 20100105//EN" "tax-treatment-NSO.dtd">
<tp:taxon-treatment xmlns:tp="http://www.plazi.org/taxpub"><tp:treatment-meta><kwd-group><label>Taxon classification</label><kwd>
              <named-content content-type="kingdom">Animalia</named-content>
            </kwd><kwd>
              <named-content content-type="order">Decapoda</named-content>
            </kwd><kwd>
              <named-content content-type="family">Penaeidae</named-content>
            </kwd></kwd-group><mixed-citation publication-type="journal"><person-group><name><surname>Chan</surname><given-names>Tin-Yam</given-names></name></person-group><article-title>﻿New subgeneric names for the most commercially important shrimp genus <italic><tp:taxon-name><tp:taxon-name-part taxon-name-part-type="genus" reg="Penaeus">Penaeus</tp:taxon-name-part></tp:taxon-name></italic> Fabricius, 1798 (<tp:taxon-name><tp:taxon-name-part taxon-name-part-type="subphylum">Crustacea</tp:taxon-name-part></tp:taxon-name>, <tp:taxon-name><tp:taxon-name-part taxon-name-part-type="order">Decapoda</tp:taxon-name-part></tp:taxon-name>, <tp:taxon-name><tp:taxon-name-part taxon-name-part-type="family">Penaeidae</tp:taxon-name-part></tp:taxon-name>)</article-title><source>Zookeys</source><day>17</day><month>01</month><year>2023</year><volume>1141</volume><fpage>29</fpage><lpage>40</lpage><pub-id pub-id-type="doi">10.3897/zookeys.1141.97349</pub-id></mixed-citation></tp:treatment-meta><tp:nomenclature><label>﻿</label><tp:taxon-name><object-id xmlns:xlink="http://www.w3.org/1999/xlink" content-type="arpha" xlink:type="simple">D4502D51-D502-54EC-AC36-1E26F63020E1</object-id><tp:taxon-name-part taxon-name-part-type="genus" reg="Penaeus">Penaeus</tp:taxon-name-part> (<tp:taxon-name-part taxon-name-part-type="subgenus" reg="Melicertus">Melicertus</tp:taxon-name-part>)</tp:taxon-name><tp:taxon-authority>Rafinesque, 1814</tp:taxon-authority></tp:nomenclature><tp:treatment-sec sec-type="type species" id="SECID0EADAC"><title>Type species.</title><p><italic><tp:taxon-name><tp:taxon-name-part taxon-name-part-type="genus" reg="Melicertus">Melicertus</tp:taxon-name-part><tp:taxon-name-part taxon-name-part-type="species" reg="tigrinus">tigrinus</tp:taxon-name-part></tp:taxon-name></italic> Rafinesque, 1814 (= <italic><tp:taxon-name><tp:taxon-name-part taxon-name-part-type="genus" reg="Cancer">Cancer</tp:taxon-name-part><tp:taxon-name-part taxon-name-part-type="species" reg="kerathurus">kerathurus</tp:taxon-name-part></tp:taxon-name></italic> Forskål, 1775).</p></tp:treatment-sec><tp:treatment-sec sec-type="Gender of subgenus" id="SECID0E3DAC"><title>Gender of subgenus.</title><p>Masculine.</p></tp:treatment-sec><tp:treatment-sec sec-type="diagnosis" id="SECID0EBEAC"><title>Diagnosis.</title><p>Rostrum usually bearing 1 ventral tooth. Median sulcus at postrostral carina deep, long, about half carapace length. Adrostral sulcus as wide as postrostral carina, extending to near posterior margin of carapace. Gastrofrontal carina distinct and with posterior end turning anterodorally. Cervical carina long, extending almost to dorsal carapace. Hepatic carina distinct. First pereiopod with ischial spine small to absent. Fifth pereiopod bearing exopod. Sixth abdominal somite completely lacking dorsolateral sulcus. Telson with 3 pairs of lateral spines. Thelycum closed.</p></tp:treatment-sec><tp:treatment-sec sec-type="Species included" id="SECID0EGEAC"><title>Species included.</title><p><tp:taxon-name><tp:taxon-name-part taxon-name-part-type="genus" reg="Penaeus">Penaeus</tp:taxon-name-part> (<tp:taxon-name-part taxon-name-part-type="subgenus" reg="Melicertus">Melicertus</tp:taxon-name-part>) <tp:taxon-name-part taxon-name-part-type="species" reg="kerathurus">kerathurus</tp:taxon-name-part></tp:taxon-name> (Forskål, 1775).</p></tp:treatment-sec><tp:treatment-sec sec-type="remarks" id="SECID0E1EAC"><title>Remarks.</title><p>Amongst the members of <italic><tp:taxon-name><tp:taxon-name-part taxon-name-part-type="genus" reg="Penaeus">Penaeus</tp:taxon-name-part></tp:taxon-name></italic>, only this subgenus has a geographical distribution in the eastern Atlantic and the Mediterranean. This subgenus is also unique in the genus by having a long cervical carina which has the dorsal end almost reaching the dorsal carapace.</p></tp:treatment-sec></tp:taxon-treatment>
