# Supplementary material for: ﻿New subgeneric names for the most commercially important shrimp genus Penaeus Fabricius, 1798 (Crustacea, Decapoda, Penaeidae)
Source: Zookeys. 2023 Jan 17;1141:29–40. doi: 10.3897/zookeys.1141.97349 (PMC10207927; doi:10.3897/zookeys.1141.97349)
Supplement: XML Treatment for Penaeus (Fenneropenaeus) [file zookeys.1141.97349-treatment3.xml]

<!DOCTYPE tp:taxon-treatment
  PUBLIC "-//TaxonX//DTD Taxonomic Treatment Publishing DTD v0 20100105//EN" "tax-treatment-NSO.dtd">
<tp:taxon-treatment xmlns:tp="http://www.plazi.org/taxpub"><tp:treatment-meta><kwd-group><label>Taxon classification</label><kwd>
              <named-content content-type="kingdom">Animalia</named-content>
            </kwd><kwd>
              <named-content content-type="order">Decapoda</named-content>
            </kwd><kwd>
              <named-content content-type="family">Penaeidae</named-content>
            </kwd></kwd-group><mixed-citation publication-type="journal"><person-group><name><surname>Chan</surname><given-names>Tin-Yam</given-names></name></person-group><article-title>﻿New subgeneric names for the most commercially important shrimp genus <italic><tp:taxon-name><tp:taxon-name-part taxon-name-part-type="genus" reg="Penaeus">Penaeus</tp:taxon-name-part></tp:taxon-name></italic> Fabricius, 1798 (<tp:taxon-name><tp:taxon-name-part taxon-name-part-type="subphylum">Crustacea</tp:taxon-name-part></tp:taxon-name>, <tp:taxon-name><tp:taxon-name-part taxon-name-part-type="order">Decapoda</tp:taxon-name-part></tp:taxon-name>, <tp:taxon-name><tp:taxon-name-part taxon-name-part-type="family">Penaeidae</tp:taxon-name-part></tp:taxon-name>)</article-title><source>Zookeys</source><day>17</day><month>01</month><year>2023</year><volume>1141</volume><fpage>29</fpage><lpage>40</lpage><pub-id pub-id-type="doi">10.3897/zookeys.1141.97349</pub-id></mixed-citation></tp:treatment-meta><tp:nomenclature><label>﻿</label><tp:taxon-name><object-id xmlns:xlink="http://www.w3.org/1999/xlink" content-type="arpha" xlink:type="simple">8703B409-6693-5D04-BF02-510E7C6F55FA</object-id><tp:taxon-name-part taxon-name-part-type="genus" reg="Penaeus">Penaeus</tp:taxon-name-part> (<tp:taxon-name-part taxon-name-part-type="subgenus" reg="Fenneropenaeus">Fenneropenaeus</tp:taxon-name-part>)</tp:taxon-name><tp:taxon-authority>Pérez Farfante, 1969</tp:taxon-authority></tp:nomenclature><tp:treatment-sec sec-type="type species" id="SECID0ELGAC"><title>Type species.</title><p><italic><tp:taxon-name><tp:taxon-name-part taxon-name-part-type="genus" reg="Penaeus">Penaeus</tp:taxon-name-part><tp:taxon-name-part taxon-name-part-type="species" reg="indicus">indicus</tp:taxon-name-part></tp:taxon-name></italic> H. Milne Edwards, 1837.</p></tp:treatment-sec><tp:treatment-sec sec-type="Gender of subgenus" id="SECID0E3GAC"><title>Gender of subgenus.</title><p>Masculine.</p></tp:treatment-sec><tp:treatment-sec sec-type="diagnosis" id="SECID0EBHAC"><title>Diagnosis.</title><p>Rostrum generally bearing 2–5 ventral teeth. Postrostral carina without median sulcus, sometimes with pits or sunken areas. Adrostral sulcus extending posteriorly more or less to epigastric tooth. Gastrofrontal carina absent. Cervical carina with dorsal end a distance from dorsal carapace. Hepatic carina often absent, if present, ill-defined. First pereiopod with small to minute ischial spine. Fifth pereiopod bearing exopod. Sixth abdominal somite completely lacking dorsolateral sulcus. Telson without lateral spines. Thelycum closed.</p></tp:treatment-sec><tp:treatment-sec sec-type="Species included" id="SECID0EGHAC"><title>Species included.</title><p><tp:taxon-name><tp:taxon-name-part taxon-name-part-type="genus" reg="Penaeus">Penaeus</tp:taxon-name-part> (<tp:taxon-name-part taxon-name-part-type="subgenus" reg="Fenneropenaeus">Fenneropenaeus</tp:taxon-name-part>) <tp:taxon-name-part taxon-name-part-type="species" reg="chinensis">chinensis</tp:taxon-name-part></tp:taxon-name> (Osbeck, 1765), <tp:taxon-name><tp:taxon-name-part taxon-name-part-type="genus" reg="Penaeus">Penaeus</tp:taxon-name-part> (<tp:taxon-name-part taxon-name-part-type="subgenus" reg="Fenneropenaeus">Fenneropenaeus</tp:taxon-name-part>) <tp:taxon-name-part taxon-name-part-type="species" reg="indicus">indicus</tp:taxon-name-part></tp:taxon-name> H. Milne Edwards, 1837, <tp:taxon-name><tp:taxon-name-part taxon-name-part-type="genus" reg="Penaeus">Penaeus</tp:taxon-name-part> (<tp:taxon-name-part taxon-name-part-type="subgenus" reg="Fenneropenaeus">Fenneropenaeus</tp:taxon-name-part>) <tp:taxon-name-part taxon-name-part-type="species" reg="merguiensis">merguiensis</tp:taxon-name-part></tp:taxon-name> De Man, 1888, <tp:taxon-name><tp:taxon-name-part taxon-name-part-type="genus" reg="Penaeus">Penaeus</tp:taxon-name-part> (<tp:taxon-name-part taxon-name-part-type="subgenus" reg="Fenneropenaeus">Fenneropenaeus</tp:taxon-name-part>) <tp:taxon-name-part taxon-name-part-type="species" reg="penicillatus">penicillatus</tp:taxon-name-part></tp:taxon-name> Alcock, 1905, <tp:taxon-name><tp:taxon-name-part taxon-name-part-type="genus" reg="Penaeus">Penaeus</tp:taxon-name-part> (<tp:taxon-name-part taxon-name-part-type="subgenus" reg="Fenneropenaeus">Fenneropenaeus</tp:taxon-name-part>) <tp:taxon-name-part taxon-name-part-type="species" reg="silasi">silasi</tp:taxon-name-part></tp:taxon-name> Muthu &amp; Motoh, 1979.</p></tp:treatment-sec><tp:treatment-sec sec-type="remarks" id="SECID0ESJAC"><title>Remarks.</title><p>This subgenus is unique in the genus by lacking a distinct hepatic carina. Only <tp:taxon-name><tp:taxon-name-part taxon-name-part-type="genus" reg="Penaeus">P.</tp:taxon-name-part> (<tp:taxon-name-part taxon-name-part-type="subgenus" reg="Fenneropenaeus">Fenneropenaeus</tp:taxon-name-part>) <tp:taxon-name-part taxon-name-part-type="species" reg="chinensis">chinensis</tp:taxon-name-part></tp:taxon-name> bears an ill-defined hepatic carina while all other species of <tp:taxon-name><tp:taxon-name-part taxon-name-part-type="genus" reg="Penaeus">Penaeus</tp:taxon-name-part> (<tp:taxon-name-part taxon-name-part-type="subgenus" reg="Fenneropenaeus">Fenneropenaeus</tp:taxon-name-part>)</tp:taxon-name> lack a hepatic carina. As mentioned in <xref ref-type="bibr" rid="B29">Ma et al. (2011)</xref> and <xref ref-type="bibr" rid="B49">Yang et al. (2023)</xref>, <italic><tp:taxon-name><tp:taxon-name-part taxon-name-part-type="genus" reg="Fenneropenaeus">Fenneropenaeus</tp:taxon-name-part><tp:taxon-name-part taxon-name-part-type="species" reg="konkani">konkani</tp:taxon-name-part></tp:taxon-name></italic> Chanda &amp; Bhattacharya, 2003 is very likely to be an invalid taxon with a deformed rostrum and a synonym of a known species of <tp:taxon-name><tp:taxon-name-part taxon-name-part-type="genus" reg="Penaeus">Penaeus</tp:taxon-name-part> (<tp:taxon-name-part taxon-name-part-type="subgenus" reg="Fenneropenaeus">Fenneropenaeus</tp:taxon-name-part>)</tp:taxon-name>.</p></tp:treatment-sec><ref-list><ref id="B29"><mixed-citation xmlns:xlink="http://www.w3.org/1999/xlink" xlink:type="simple"><person-group><name name-style="western"><surname>Ma</surname><given-names>KY</given-names></name><name name-style="western"><surname>Chan</surname><given-names>TY</given-names></name><name name-style="western"><surname>Chu</surname><given-names>KH</given-names></name></person-group> (<year>2011</year>) <article-title>Refuting the six-genus classification of <italic><tp:taxon-name><tp:taxon-name-part taxon-name-part-type="genus">Penaeus</tp:taxon-name-part></tp:taxon-name></italic> s.l. (<tp:taxon-name><tp:taxon-name-part taxon-name-part-type="suborder">Dendrobranchiata</tp:taxon-name-part></tp:taxon-name>, <tp:taxon-name><tp:taxon-name-part taxon-name-part-type="family">Penaeidae</tp:taxon-name-part></tp:taxon-name>): A combined analysis of mitochondrial and nuclear genes.</article-title><source>Zoologica Scripta</source><volume>40</volume>(<issue>5</issue>): <fpage>498</fpage>–<lpage>508</lpage>. <ext-link xlink:type="simple" ext-link-type="doi" xlink:href="10.1111/j.1463-6409.2011.00483.x">https://doi.org/10.1111/j.1463-6409.2011.00483.x</ext-link></mixed-citation></ref><ref id="B49"><mixed-citation xmlns:xlink="http://www.w3.org/1999/xlink" xlink:type="simple"><person-group><name name-style="western"><surname>Yang</surname><given-names>CH</given-names></name><name name-style="western"><surname>Ma</surname><given-names>KY</given-names></name><name name-style="western"><surname>Chu</surname><given-names>KH</given-names></name><name name-style="western"><surname>Chan</surname><given-names>TY</given-names></name></person-group> (<year>2023</year>) <article-title>Making sense of the taxonomy of the most commercially important shrimps <italic><tp:taxon-name><tp:taxon-name-part taxon-name-part-type="genus">Penaeus</tp:taxon-name-part></tp:taxon-name></italic> Fabricius, 1798 s. l. (<tp:taxon-name><tp:taxon-name-part taxon-name-part-type="subphylum">Crustacea</tp:taxon-name-part></tp:taxon-name>: <tp:taxon-name><tp:taxon-name-part taxon-name-part-type="order">Decapoda</tp:taxon-name-part></tp:taxon-name>: <tp:taxon-name><tp:taxon-name-part taxon-name-part-type="family">Penaeidae</tp:taxon-name-part></tp:taxon-name>), a way forward.</article-title><source>Aquaculture (Amsterdam, Netherlands)</source><volume>563</volume>: <fpage>1</fpage>–<lpage>10</lpage>. <ext-link xlink:type="simple" ext-link-type="doi" xlink:href="10.1016/j.aquaculture.2022.738955">https://doi.org/10.1016/j.aquaculture.2022.738955</ext-link></mixed-citation></ref></ref-list></tp:taxon-treatment>
