# Supplementary material for: ﻿New subgeneric names for the most commercially important shrimp genus Penaeus Fabricius, 1798 (Crustacea, Decapoda, Penaeidae)
Source: Zookeys. 2023 Jan 17;1141:29–40. doi: 10.3897/zookeys.1141.97349 (PMC10207927; doi:10.3897/zookeys.1141.97349)
Supplement: XML Treatment for Penaeus (Litopenaeus) [file zookeys.1141.97349-treatment4.xml]

<!DOCTYPE tp:taxon-treatment
  PUBLIC "-//TaxonX//DTD Taxonomic Treatment Publishing DTD v0 20100105//EN" "tax-treatment-NSO.dtd">
<tp:taxon-treatment xmlns:tp="http://www.plazi.org/taxpub"><tp:treatment-meta><kwd-group><label>Taxon classification</label><kwd>
              <named-content content-type="kingdom">Animalia</named-content>
            </kwd><kwd>
              <named-content content-type="order">Decapoda</named-content>
            </kwd><kwd>
              <named-content content-type="family">Penaeidae</named-content>
            </kwd></kwd-group><mixed-citation publication-type="journal"><person-group><name><surname>Chan</surname><given-names>Tin-Yam</given-names></name></person-group><article-title>﻿New subgeneric names for the most commercially important shrimp genus <italic><tp:taxon-name><tp:taxon-name-part taxon-name-part-type="genus" reg="Penaeus">Penaeus</tp:taxon-name-part></tp:taxon-name></italic> Fabricius, 1798 (<tp:taxon-name><tp:taxon-name-part taxon-name-part-type="subphylum">Crustacea</tp:taxon-name-part></tp:taxon-name>, <tp:taxon-name><tp:taxon-name-part taxon-name-part-type="order">Decapoda</tp:taxon-name-part></tp:taxon-name>, <tp:taxon-name><tp:taxon-name-part taxon-name-part-type="family">Penaeidae</tp:taxon-name-part></tp:taxon-name>)</article-title><source>Zookeys</source><day>17</day><month>01</month><year>2023</year><volume>1141</volume><fpage>29</fpage><lpage>40</lpage><pub-id pub-id-type="doi">10.3897/zookeys.1141.97349</pub-id></mixed-citation></tp:treatment-meta><tp:nomenclature><label>﻿</label><tp:taxon-name><object-id xmlns:xlink="http://www.w3.org/1999/xlink" content-type="arpha" xlink:type="simple">AD209BB4-B8A3-5E97-8FC9-6CEB424DEA54</object-id><tp:taxon-name-part taxon-name-part-type="genus" reg="Penaeus">Penaeus</tp:taxon-name-part> (<tp:taxon-name-part taxon-name-part-type="subgenus" reg="Litopenaeus">Litopenaeus</tp:taxon-name-part>)</tp:taxon-name><tp:taxon-authority>Pérez Farfante, 1969</tp:taxon-authority></tp:nomenclature><tp:treatment-sec sec-type="type species" id="SECID0ETMAC"><title>Type species.</title><p><italic><tp:taxon-name><tp:taxon-name-part taxon-name-part-type="genus" reg="Penaeus">Penaeus</tp:taxon-name-part><tp:taxon-name-part taxon-name-part-type="species" reg="vannamei">vannamei</tp:taxon-name-part></tp:taxon-name></italic> Boone, 1931.</p></tp:treatment-sec><tp:treatment-sec sec-type="Gender of subgenus" id="SECID0EENAC"><title>Gender of subgenus.</title><p>Masculine.</p></tp:treatment-sec><tp:treatment-sec sec-type="diagnosis" id="SECID0EJNAC"><title>Diagnosis.</title><p>Rostrum usually bearing 2–4 ventral teeth. Postrostral carina without median sulcus, only sometimes with pits or sunken areas. Adrostral sulcus extending posteriorly more or less to epigastric tooth. Gastrofrontal carina absent. Cervical carina with dorsal end a distance from dorsal carapace. Hepatic carina distinct. First pereiopod with distinct ischial spine. Fifth pereiopod bearing exopod. Sixth abdominal somite bearing weak to distinct dorsolateral sulcus. Telson without lateral spines. Thelycum open.</p></tp:treatment-sec><tp:treatment-sec sec-type="Species included" id="SECID0EONAC"><title>Species included.</title><p><tp:taxon-name><tp:taxon-name-part taxon-name-part-type="genus" reg="Penaeus">Penaeus</tp:taxon-name-part> (<tp:taxon-name-part taxon-name-part-type="subgenus" reg="Litopenaeus">Litopenaeus</tp:taxon-name-part>) <tp:taxon-name-part taxon-name-part-type="species" reg="occidentalis">occidentalis</tp:taxon-name-part></tp:taxon-name> Streets, 1871; <tp:taxon-name><tp:taxon-name-part taxon-name-part-type="genus" reg="Penaeus">Penaeus</tp:taxon-name-part> (<tp:taxon-name-part taxon-name-part-type="subgenus" reg="Litopenaeus">Litopenaeus</tp:taxon-name-part>) <tp:taxon-name-part taxon-name-part-type="species" reg="schmitti">schmitti</tp:taxon-name-part></tp:taxon-name> Burkenroad, 1936; <tp:taxon-name><tp:taxon-name-part taxon-name-part-type="genus" reg="Penaeus">Penaeus</tp:taxon-name-part> (<tp:taxon-name-part taxon-name-part-type="subgenus" reg="Litopenaeus">Litopenaeus</tp:taxon-name-part>) <tp:taxon-name-part taxon-name-part-type="species" reg="setiferus">setiferus</tp:taxon-name-part></tp:taxon-name> (Linnaeus, 1767); <tp:taxon-name><tp:taxon-name-part taxon-name-part-type="genus" reg="Penaeus">Penaeus</tp:taxon-name-part> (<tp:taxon-name-part taxon-name-part-type="subgenus" reg="Litopenaeus">Litopenaeus</tp:taxon-name-part>) <tp:taxon-name-part taxon-name-part-type="species" reg="stylirostris">stylirostris</tp:taxon-name-part></tp:taxon-name> Stimpson, 1871; <tp:taxon-name><tp:taxon-name-part taxon-name-part-type="genus" reg="Penaeus">Penaeus</tp:taxon-name-part> (<tp:taxon-name-part taxon-name-part-type="subgenus" reg="Litopenaeus">Litopenaeus</tp:taxon-name-part>) <tp:taxon-name-part taxon-name-part-type="species" reg="vannamei">vannamei</tp:taxon-name-part></tp:taxon-name> Boone, 1931.</p></tp:treatment-sec><tp:treatment-sec sec-type="remarks" id="SECID0E1PAC"><title>Remarks.</title><p>This subgenus is unique in the genus by having an open thelycum.</p></tp:treatment-sec></tp:taxon-treatment>
