# Supplementary material for: ﻿New subgeneric names for the most commercially important shrimp genus Penaeus Fabricius, 1798 (Crustacea, Decapoda, Penaeidae)
Source: Zookeys. 2023 Jan 17;1141:29–40. doi: 10.3897/zookeys.1141.97349 (PMC10207927; doi:10.3897/zookeys.1141.97349)
Supplement: XML Treatment for Penaeus (Marsupenaeus) [file zookeys.1141.97349-treatment5.xml]

<!DOCTYPE tp:taxon-treatment
  PUBLIC "-//TaxonX//DTD Taxonomic Treatment Publishing DTD v0 20100105//EN" "tax-treatment-NSO.dtd">
<tp:taxon-treatment xmlns:tp="http://www.plazi.org/taxpub"><tp:treatment-meta><kwd-group><label>Taxon classification</label><kwd>
              <named-content content-type="kingdom">Animalia</named-content>
            </kwd><kwd>
              <named-content content-type="order">Decapoda</named-content>
            </kwd><kwd>
              <named-content content-type="family">Penaeidae</named-content>
            </kwd></kwd-group><mixed-citation publication-type="journal"><person-group><name><surname>Chan</surname><given-names>Tin-Yam</given-names></name></person-group><article-title>﻿New subgeneric names for the most commercially important shrimp genus <italic><tp:taxon-name><tp:taxon-name-part taxon-name-part-type="genus" reg="Penaeus">Penaeus</tp:taxon-name-part></tp:taxon-name></italic> Fabricius, 1798 (<tp:taxon-name><tp:taxon-name-part taxon-name-part-type="subphylum">Crustacea</tp:taxon-name-part></tp:taxon-name>, <tp:taxon-name><tp:taxon-name-part taxon-name-part-type="order">Decapoda</tp:taxon-name-part></tp:taxon-name>, <tp:taxon-name><tp:taxon-name-part taxon-name-part-type="family">Penaeidae</tp:taxon-name-part></tp:taxon-name>)</article-title><source>Zookeys</source><day>17</day><month>01</month><year>2023</year><volume>1141</volume><fpage>29</fpage><lpage>40</lpage><pub-id pub-id-type="doi">10.3897/zookeys.1141.97349</pub-id></mixed-citation></tp:treatment-meta><tp:nomenclature><label>﻿</label><tp:taxon-name><object-id xmlns:xlink="http://www.w3.org/1999/xlink" content-type="arpha" xlink:type="simple">AF32655F-428F-5844-B2BD-F20E7DCAF5AE</object-id><tp:taxon-name-part taxon-name-part-type="genus" reg="Penaeus">Penaeus</tp:taxon-name-part> (<tp:taxon-name-part taxon-name-part-type="subgenus" reg="Marsupenaeus">Marsupenaeus</tp:taxon-name-part>)</tp:taxon-name><tp:taxon-authority>Tirmizi, 1971</tp:taxon-authority></tp:nomenclature><tp:treatment-sec sec-type="type species" id="SECID0EEBAE"><title>Type species.</title><p><tp:taxon-name><tp:taxon-name-part taxon-name-part-type="genus" reg="Penaeus">Penaeus</tp:taxon-name-part><tp:taxon-name-part taxon-name-part-type="species" reg="canaliculatus">canaliculatus</tp:taxon-name-part><tp:taxon-name-part taxon-name-part-type="infraspecific-rank">var.</tp:taxon-name-part><tp:taxon-name-part taxon-name-part-type="variety" reg="japonicus">japonicus</tp:taxon-name-part></tp:taxon-name> Bate, 1888.</p></tp:treatment-sec><tp:treatment-sec sec-type="Gender of subgenus" id="SECID0E2BAE"><title>Gender of subgenus.</title><p>Masculine.</p></tp:treatment-sec><tp:treatment-sec sec-type="diagnosis" id="SECID0EACAE"><title>Diagnosis.</title><p>Rostrum generally armed with1 ventral tooth. Median sulcus at postrostral carina deep, long, about half carapace length. Adrostral sulcus extending to near posterior margin of carapace, posterior part somewhat narrower than postrostal carina. Gastrofrontal carina distinct, with posterior end turning anterodorsally. Cervical carina with dorsal end a distance from dorsal carapace. Hepatic carina distinct. First pereiopod with ischial spine minute or absent. Fifth pereiopod bearing exopod. Sixth abdominal somite completely lacking dorsolateral sulcus. Telson with 3 pairs of lateral spines. Thelycum pouch-like.</p></tp:treatment-sec><tp:treatment-sec sec-type="Species included" id="SECID0EFCAE"><title>Species included.</title><p><tp:taxon-name><tp:taxon-name-part taxon-name-part-type="genus" reg="Penaeus">Penaeus</tp:taxon-name-part> (<tp:taxon-name-part taxon-name-part-type="subgenus" reg="Marsupenaeus">Marsupenaeus</tp:taxon-name-part>) <tp:taxon-name-part taxon-name-part-type="species" reg="japonicus">japonicus</tp:taxon-name-part></tp:taxon-name> Bate, 1888, <tp:taxon-name><tp:taxon-name-part taxon-name-part-type="genus" reg="Penaeus">Penaeus</tp:taxon-name-part> (<tp:taxon-name-part taxon-name-part-type="subgenus" reg="Marsupenaeus">Marsupenaeus</tp:taxon-name-part>) <tp:taxon-name-part taxon-name-part-type="species" reg="pulchricaudatus">pulchricaudatus</tp:taxon-name-part></tp:taxon-name> Stebbing, 1914.</p></tp:treatment-sec><tp:treatment-sec sec-type="remarks" id="SECID0EHDAE"><title>Remarks.</title><p>Although this subgenus is unique in the genus by having a highly specialized pouch-like thelycum, males and juveniles are morphologically very similar to those of the subgenus <tp:taxon-name><tp:taxon-name-part taxon-name-part-type="genus" reg="Penaeus">Penaeus</tp:taxon-name-part> (<tp:taxon-name-part taxon-name-part-type="subgenus" reg="Oleopenaeus">Oleopenaeus</tp:taxon-name-part>)</tp:taxon-name> subgen. nov., except for coloration [see “Remarks” under <tp:taxon-name><tp:taxon-name-part taxon-name-part-type="genus" reg="Penaeus">Penaeus</tp:taxon-name-part> (<tp:taxon-name-part taxon-name-part-type="subgenus" reg="Oleopenaeus">Oleopenaeus</tp:taxon-name-part>)</tp:taxon-name> subgen. nov.].</p></tp:treatment-sec></tp:taxon-treatment>
