# Supplementary material for: ﻿New subgeneric names for the most commercially important shrimp genus Penaeus Fabricius, 1798 (Crustacea, Decapoda, Penaeidae)
Source: Zookeys. 2023 Jan 17;1141:29–40. doi: 10.3897/zookeys.1141.97349 (PMC10207927; doi:10.3897/zookeys.1141.97349)
Supplement: XML Treatment for Penaeus (Farfantepenaeus) [file zookeys.1141.97349-treatment6.xml]

<!DOCTYPE tp:taxon-treatment
  PUBLIC "-//TaxonX//DTD Taxonomic Treatment Publishing DTD v0 20100105//EN" "tax-treatment-NSO.dtd">
<tp:taxon-treatment xmlns:tp="http://www.plazi.org/taxpub"><tp:treatment-meta><kwd-group><label>Taxon classification</label><kwd>
              <named-content content-type="kingdom">Animalia</named-content>
            </kwd><kwd>
              <named-content content-type="order">Decapoda</named-content>
            </kwd><kwd>
              <named-content content-type="family">Penaeidae</named-content>
            </kwd></kwd-group><mixed-citation publication-type="journal"><person-group><name><surname>Chan</surname><given-names>Tin-Yam</given-names></name></person-group><article-title>﻿New subgeneric names for the most commercially important shrimp genus <italic><tp:taxon-name><tp:taxon-name-part taxon-name-part-type="genus" reg="Penaeus">Penaeus</tp:taxon-name-part></tp:taxon-name></italic> Fabricius, 1798 (<tp:taxon-name><tp:taxon-name-part taxon-name-part-type="subphylum">Crustacea</tp:taxon-name-part></tp:taxon-name>, <tp:taxon-name><tp:taxon-name-part taxon-name-part-type="order">Decapoda</tp:taxon-name-part></tp:taxon-name>, <tp:taxon-name><tp:taxon-name-part taxon-name-part-type="family">Penaeidae</tp:taxon-name-part></tp:taxon-name>)</article-title><source>Zookeys</source><day>17</day><month>01</month><year>2023</year><volume>1141</volume><fpage>29</fpage><lpage>40</lpage><pub-id pub-id-type="doi">10.3897/zookeys.1141.97349</pub-id></mixed-citation></tp:treatment-meta><tp:nomenclature><label>﻿</label><tp:taxon-name><object-id xmlns:xlink="http://www.w3.org/1999/xlink" content-type="arpha" xlink:type="simple">0C043511-C290-5F70-AF6F-4E2C5549A367</object-id><tp:taxon-name-part taxon-name-part-type="genus" reg="Penaeus">Penaeus</tp:taxon-name-part> (<tp:taxon-name-part taxon-name-part-type="subgenus" reg="Farfantepenaeus">Farfantepenaeus</tp:taxon-name-part>)</tp:taxon-name><tp:taxon-authority>Burukovsky, 1972</tp:taxon-authority></tp:nomenclature><tp:treatment-sec sec-type="type species" id="SECID0EHFAE"><title>Type species.</title><p><tp:taxon-name><tp:taxon-name-part taxon-name-part-type="genus" reg="Penaeus">Penaeus</tp:taxon-name-part><tp:taxon-name-part taxon-name-part-type="species" reg="brasiliensis">brasiliensis</tp:taxon-name-part><tp:taxon-name-part taxon-name-part-type="infraspecific-rank">var.</tp:taxon-name-part><tp:taxon-name-part taxon-name-part-type="variety" reg="aztecus">aztecus</tp:taxon-name-part></tp:taxon-name> Ives, 1891.</p></tp:treatment-sec><tp:treatment-sec sec-type="Gender of subgenus" id="SECID0E5FAE"><title>Gender of subgenus.</title><p>Masculine.</p></tp:treatment-sec><tp:treatment-sec sec-type="diagnosis" id="SECID0EDGAE"><title>Diagnosis.</title><p>Rostrum usually bearing 2 ventral teeth. Median sulcus at postrostral carina generally distinct, long. Adrostral sulcus extending to near posterior margin of carapace. Gastrofrontal carina distinct, with posterior end not turning anteriorly. Cervical carina with dorsal end a distance from dorsal carapace. Hepatic carina distinct. First pereiopod with strong ischial spine. Fifth pereiopod bearing exopod. Sixth abdominal somite with distinct dorsolateral sulcus. Telson without lateral spines. Thelycum closed.</p></tp:treatment-sec><tp:treatment-sec sec-type="Species included" id="SECID0EIGAE"><title>Species included.</title><p><tp:taxon-name><tp:taxon-name-part taxon-name-part-type="genus" reg="Penaeus">Penaeus</tp:taxon-name-part> (<tp:taxon-name-part taxon-name-part-type="subgenus" reg="Farfantepenaeus">Farfantepenaeus</tp:taxon-name-part>) <tp:taxon-name-part taxon-name-part-type="species" reg="aztecus">aztecus</tp:taxon-name-part></tp:taxon-name> Ives, 1891, <tp:taxon-name><tp:taxon-name-part taxon-name-part-type="genus" reg="Penaeus">Penaeus</tp:taxon-name-part> (<tp:taxon-name-part taxon-name-part-type="subgenus" reg="Farfantepenaeus">Farfantepenaeus</tp:taxon-name-part>) <tp:taxon-name-part taxon-name-part-type="species" reg="brasiensis">brasiensis</tp:taxon-name-part></tp:taxon-name> Latreille, 1817, <tp:taxon-name><tp:taxon-name-part taxon-name-part-type="genus" reg="Penaeus">Penaeus</tp:taxon-name-part> (<tp:taxon-name-part taxon-name-part-type="subgenus" reg="Farfantepenaeus">Farfantepenaeus</tp:taxon-name-part>) <tp:taxon-name-part taxon-name-part-type="species" reg="brevirostris">brevirostris</tp:taxon-name-part></tp:taxon-name> Kingsley, 1878, <tp:taxon-name><tp:taxon-name-part taxon-name-part-type="genus" reg="Penaeus">Penaeus</tp:taxon-name-part> (<tp:taxon-name-part taxon-name-part-type="subgenus" reg="Farfantepenaeus">Farfantepenaeus</tp:taxon-name-part>) <tp:taxon-name-part taxon-name-part-type="species" reg="californiensis">californiensis</tp:taxon-name-part></tp:taxon-name> Holmes, 1900, <tp:taxon-name><tp:taxon-name-part taxon-name-part-type="genus" reg="Penaeus">Penaeus</tp:taxon-name-part> (<tp:taxon-name-part taxon-name-part-type="subgenus" reg="Farfantepenaeus">Farfantepenaeus</tp:taxon-name-part>) <tp:taxon-name-part taxon-name-part-type="species" reg="duorarum">duorarum</tp:taxon-name-part></tp:taxon-name> Burkenroad, 1939, <tp:taxon-name><tp:taxon-name-part taxon-name-part-type="genus" reg="Penaeus">Penaeus</tp:taxon-name-part> (<tp:taxon-name-part taxon-name-part-type="subgenus" reg="Farfantepenaeus">Farfantepenaeus</tp:taxon-name-part>) <tp:taxon-name-part taxon-name-part-type="species" reg="isabelae">isabelae</tp:taxon-name-part></tp:taxon-name> Tavares &amp; Gusmão, 2016, <tp:taxon-name><tp:taxon-name-part taxon-name-part-type="genus" reg="Penaeus">Penaeus</tp:taxon-name-part> (<tp:taxon-name-part taxon-name-part-type="subgenus" reg="Farfantepenaeus">Farfantepenaeus</tp:taxon-name-part>) <tp:taxon-name-part taxon-name-part-type="species" reg="notialis">notialis</tp:taxon-name-part></tp:taxon-name> Pérez Farfante, 1967, <tp:taxon-name><tp:taxon-name-part taxon-name-part-type="genus" reg="Penaeus">Penaeus</tp:taxon-name-part> (<tp:taxon-name-part taxon-name-part-type="subgenus" reg="Farfantepenaeus">Farfantepenaeus</tp:taxon-name-part>) <tp:taxon-name-part taxon-name-part-type="species" reg="paulensis">paulensis</tp:taxon-name-part></tp:taxon-name> Pérez Farfante, 1967, <tp:taxon-name><tp:taxon-name-part taxon-name-part-type="genus" reg="Penaeus">Penaeus</tp:taxon-name-part> (<tp:taxon-name-part taxon-name-part-type="subgenus" reg="Farfantepenaeus">Farfantepenaeus</tp:taxon-name-part>) <tp:taxon-name-part taxon-name-part-type="species" reg="subtilis">subtilis</tp:taxon-name-part></tp:taxon-name> Pérez Farfante, 1967.</p></tp:treatment-sec><tp:treatment-sec sec-type="remarks" id="SECID0EMKAE"><title>Remarks.</title><p>This subgenus together with <tp:taxon-name><tp:taxon-name-part taxon-name-part-type="genus" reg="Penaeus">Penaeus</tp:taxon-name-part> (<tp:taxon-name-part taxon-name-part-type="subgenus" reg="Litopenaeus">Litopenaeus</tp:taxon-name-part>)</tp:taxon-name> are often called the American <italic><tp:taxon-name><tp:taxon-name-part taxon-name-part-type="genus" reg="Penaeus">Penaeus</tp:taxon-name-part></tp:taxon-name></italic>. Morphologically these two subgenera are markedly different from each other and had long been thought to be evolutionary far apart (see <xref ref-type="bibr" rid="B4">Burkenroad 1934</xref>; <xref ref-type="bibr" rid="B26">Kubo 1949</xref>; <xref ref-type="bibr" rid="B36">Pérez Farfante 1969</xref>; <xref ref-type="bibr" rid="B13">Dall et al. 1990</xref>; <xref ref-type="bibr" rid="B42">von Sternberg and Motoh 1995</xref>; <xref ref-type="bibr" rid="B37">Pérez Farfante and Kensley 1997</xref>; <xref ref-type="bibr" rid="B41">von Sternberg 1997</xref>). They are, however, very closely related genetically (see <xref ref-type="bibr" rid="B49">Yang et al. 2023</xref>). At present only one morphological character, the sixth abdominal somite with dorsolateral sulcus, is found to separate the American <italic><tp:taxon-name><tp:taxon-name-part taxon-name-part-type="genus" reg="Penaeus">Penaeus</tp:taxon-name-part></tp:taxon-name></italic> from other congeneric species. Recent molecular analysis has suggested that <tp:taxon-name><tp:taxon-name-part taxon-name-part-type="genus" reg="Penaeus">P.</tp:taxon-name-part> (<tp:taxon-name-part taxon-name-part-type="subgenus" reg="Farfantepenaeus">Farfantepenaeus</tp:taxon-name-part>) <tp:taxon-name-part taxon-name-part-type="species" reg="notialis">notialis</tp:taxon-name-part></tp:taxon-name>, originally described as a subspecies of <tp:taxon-name><tp:taxon-name-part taxon-name-part-type="genus" reg="Penaeus">P.</tp:taxon-name-part> (<tp:taxon-name-part taxon-name-part-type="subgenus" reg="Farfantepenaeus">Farfantepenaeus</tp:taxon-name-part>) <tp:taxon-name-part taxon-name-part-type="species" reg="duorarum">duorarum</tp:taxon-name-part></tp:taxon-name>, may not be distinct at the species level (<xref ref-type="bibr" rid="B46">Timm et al. 2019</xref>).</p></tp:treatment-sec><ref-list><ref id="B4"><mixed-citation xmlns:xlink="http://www.w3.org/1999/xlink" xlink:type="simple"><person-group><name name-style="western"><surname>Burkenroad</surname><given-names>MD</given-names></name></person-group> (<year>1934</year>) <article-title>Littoral <tp:taxon-name><tp:taxon-name-part taxon-name-part-type="infraorder">Penaeidea</tp:taxon-name-part></tp:taxon-name> chiefly from the Bingham Oceanographic Collection, with a revision of <italic><tp:taxon-name><tp:taxon-name-part taxon-name-part-type="genus">Penaeopsis</tp:taxon-name-part></tp:taxon-name></italic> and descriptions of two new genera and eleven new American species.</article-title><source>Bulletin of the Bingham Oceanographic Collection</source><volume>4</volume>: <fpage>1</fpage>–<lpage>109</lpage>.</mixed-citation></ref><ref id="B26"><mixed-citation xmlns:xlink="http://www.w3.org/1999/xlink" xlink:type="simple"><person-group><name name-style="western"><surname>Kubo</surname><given-names>I</given-names></name></person-group> (<year>1949</year>) <article-title>Studies on penaeids of Japanese and its adjacent waters.</article-title><source>Journal of the Tokyo College of Fisheries</source><volume>36</volume>: <fpage>1</fpage>–<lpage>467</lpage>.</mixed-citation></ref><ref id="B36"><mixed-citation xmlns:xlink="http://www.w3.org/1999/xlink" xlink:type="simple"><person-group><name name-style="western"><surname>Pérez Farfante</surname><given-names>I</given-names></name></person-group> (<year>1969</year>) Western Atlantic shrimps of the genus <italic><tp:taxon-name><tp:taxon-name-part taxon-name-part-type="genus">P.naeus</tp:taxon-name-part></tp:taxon-name></italic>. Fish Bulletin 67: 461–591.</mixed-citation></ref><ref id="B13"><mixed-citation xmlns:xlink="http://www.w3.org/1999/xlink" xlink:type="simple"><person-group><name name-style="western"><surname>Dall</surname><given-names>W</given-names></name><name name-style="western"><surname>Hill</surname><given-names>BJ</given-names></name><name name-style="western"><surname>Rothlisberg</surname><given-names>NW</given-names></name><name name-style="western"><surname>Staples</surname><given-names>DJ</given-names></name></person-group> (<year>1990</year>) <article-title>The biology of <tp:taxon-name><tp:taxon-name-part taxon-name-part-type="family">Penaeidae</tp:taxon-name-part></tp:taxon-name>.</article-title><source>Advances in Marine Biology</source><volume>27</volume>: <fpage>1</fpage>–<lpage>484</lpage>.</mixed-citation></ref><ref id="B42"><mixed-citation xmlns:xlink="http://www.w3.org/1999/xlink" xlink:type="simple"><person-group><name name-style="western"><surname>von Sternberg</surname><given-names>R</given-names></name><name name-style="western"><surname>Motoh</surname><given-names>H</given-names></name></person-group> (<year>1995</year>) <article-title>Notes on the phylogeny of the American <italic><tp:taxon-name><tp:taxon-name-part taxon-name-part-type="genus">Penaeus</tp:taxon-name-part></tp:taxon-name></italic> shrimps (<tp:taxon-name><tp:taxon-name-part taxon-name-part-type="order">Decapoda</tp:taxon-name-part></tp:taxon-name>: <tp:taxon-name><tp:taxon-name-part taxon-name-part-type="suborder">Dendrobranchiata</tp:taxon-name-part></tp:taxon-name>: <tp:taxon-name><tp:taxon-name-part taxon-name-part-type="family">Penaeidae</tp:taxon-name-part></tp:taxon-name>).</article-title><source>Crustacean Research</source><volume>24</volume>(<issue>0</issue>): <fpage>146</fpage>–<lpage>156</lpage>. <ext-link xlink:type="simple" ext-link-type="doi" xlink:href="10.18353/crustacea.24.0_146">https://doi.org/10.18353/crustacea.24.0_146</ext-link></mixed-citation></ref><ref id="B37"><mixed-citation xmlns:xlink="http://www.w3.org/1999/xlink" xlink:type="simple"><person-group><name name-style="western"><surname>Pérez Farfante</surname><given-names>I</given-names></name><name name-style="western"><surname>Kensley</surname><given-names>B</given-names></name></person-group> (<year>1997</year>) <article-title>Penaeoid and sergestoid shrimps and prawns of the world. Keys and diagnoses for the families and genera.</article-title><source>Mémoires du Muséum National d’Histoire naturelle, Paris</source><volume>175</volume>: <fpage>1</fpage>–<lpage>233</lpage>.</mixed-citation></ref><ref id="B41"><mixed-citation xmlns:xlink="http://www.w3.org/1999/xlink" xlink:type="simple"><person-group><name name-style="western"><surname>von Sternberg</surname><given-names>R</given-names></name></person-group> (<year>1997</year>) Phylogenetic and systematic position of the <tp:taxon-name><tp:taxon-name-part taxon-name-part-type="genus">Penaeus</tp:taxon-name-part><tp:taxon-name-part taxon-name-part-type="infraspecific-rank">subgenus</tp:taxon-name-part><tp:taxon-name-part taxon-name-part-type="subgenus">Litopenaeus</tp:taxon-name-part></tp:taxon-name> (<tp:taxon-name><tp:taxon-name-part taxon-name-part-type="order">Decapoda</tp:taxon-name-part></tp:taxon-name>: <tp:taxon-name><tp:taxon-name-part taxon-name-part-type="family">Penaeidae</tp:taxon-name-part></tp:taxon-name>). Revistra de Biologia Tropical 44(3)–45(1): 441–451.</mixed-citation></ref><ref id="B49"><mixed-citation xmlns:xlink="http://www.w3.org/1999/xlink" xlink:type="simple"><person-group><name name-style="western"><surname>Yang</surname><given-names>CH</given-names></name><name name-style="western"><surname>Ma</surname><given-names>KY</given-names></name><name name-style="western"><surname>Chu</surname><given-names>KH</given-names></name><name name-style="western"><surname>Chan</surname><given-names>TY</given-names></name></person-group> (<year>2023</year>) <article-title>Making sense of the taxonomy of the most commercially important shrimps <italic><tp:taxon-name><tp:taxon-name-part taxon-name-part-type="genus">Penaeus</tp:taxon-name-part></tp:taxon-name></italic> Fabricius, 1798 s. l. (<tp:taxon-name><tp:taxon-name-part taxon-name-part-type="subphylum">Crustacea</tp:taxon-name-part></tp:taxon-name>: <tp:taxon-name><tp:taxon-name-part taxon-name-part-type="order">Decapoda</tp:taxon-name-part></tp:taxon-name>: <tp:taxon-name><tp:taxon-name-part taxon-name-part-type="family">Penaeidae</tp:taxon-name-part></tp:taxon-name>), a way forward.</article-title><source>Aquaculture (Amsterdam, Netherlands)</source><volume>563</volume>: <fpage>1</fpage>–<lpage>10</lpage>. <ext-link xlink:type="simple" ext-link-type="doi" xlink:href="10.1016/j.aquaculture.2022.738955">https://doi.org/10.1016/j.aquaculture.2022.738955</ext-link></mixed-citation></ref><ref id="B46"><mixed-citation xmlns:xlink="http://www.w3.org/1999/xlink" xlink:type="simple"><person-group><name name-style="western"><surname>Timm</surname><given-names>L</given-names></name><name name-style="western"><surname>Browder</surname><given-names>JA</given-names></name><name name-style="western"><surname>Simon</surname><given-names>S</given-names></name><name name-style="western"><surname>Jackson</surname><given-names>TL</given-names></name><name name-style="western"><surname>Zink</surname><given-names>IC</given-names></name><name name-style="western"><surname>Bracken-Grissom</surname><given-names>HD</given-names></name></person-group> (<year>2019</year>) <article-title>A tree money grows on: the first inclusive molecular phylogeny of the economically important pink shrimp (<tp:taxon-name><tp:taxon-name-part taxon-name-part-type="order">Decapoda</tp:taxon-name-part></tp:taxon-name>: <italic><tp:taxon-name><tp:taxon-name-part taxon-name-part-type="genus">Farfantepenaeus</tp:taxon-name-part></tp:taxon-name></italic>) reveals cryptic diversity.</article-title><source>Invertebrate Systematics</source><volume>33</volume>: <fpage>488</fpage>–<lpage>500</lpage>. <ext-link xlink:type="simple" ext-link-type="doi" xlink:href="10.1071/IS18044">https://doi.org/10.1071/IS18044</ext-link></mixed-citation></ref></ref-list></tp:taxon-treatment>
