# Supplementary material for: ﻿New subgeneric names for the most commercially important shrimp genus Penaeus Fabricius, 1798 (Crustacea, Decapoda, Penaeidae)
Source: Zookeys. 2023 Jan 17;1141:29–40. doi: 10.3897/zookeys.1141.97349 (PMC10207927; doi:10.3897/zookeys.1141.97349)
Supplement: XML Treatment for Penaeus (Eopenaeus) [file zookeys.1141.97349-treatment8.xml]

<!DOCTYPE tp:taxon-treatment
  PUBLIC "-//TaxonX//DTD Taxonomic Treatment Publishing DTD v0 20100105//EN" "tax-treatment-NSO.dtd">
<tp:taxon-treatment xmlns:tp="http://www.plazi.org/taxpub"><tp:treatment-meta><kwd-group><label>Taxon classification</label><kwd>
              <named-content content-type="kingdom">Animalia</named-content>
            </kwd><kwd>
              <named-content content-type="order">Decapoda</named-content>
            </kwd><kwd>
              <named-content content-type="family">Penaeidae</named-content>
            </kwd></kwd-group><mixed-citation publication-type="journal"><person-group><name><surname>Chan</surname><given-names>Tin-Yam</given-names></name></person-group><article-title>﻿New subgeneric names for the most commercially important shrimp genus <italic><tp:taxon-name><tp:taxon-name-part taxon-name-part-type="genus" reg="Penaeus">Penaeus</tp:taxon-name-part></tp:taxon-name></italic> Fabricius, 1798 (<tp:taxon-name><tp:taxon-name-part taxon-name-part-type="subphylum">Crustacea</tp:taxon-name-part></tp:taxon-name>, <tp:taxon-name><tp:taxon-name-part taxon-name-part-type="order">Decapoda</tp:taxon-name-part></tp:taxon-name>, <tp:taxon-name><tp:taxon-name-part taxon-name-part-type="family">Penaeidae</tp:taxon-name-part></tp:taxon-name>)</article-title><source>Zookeys</source><day>17</day><month>01</month><year>2023</year><volume>1141</volume><fpage>29</fpage><lpage>40</lpage><pub-id pub-id-type="doi">10.3897/zookeys.1141.97349</pub-id></mixed-citation></tp:treatment-meta><tp:nomenclature><label>﻿</label><tp:taxon-name><object-id xmlns:xlink="http://www.w3.org/1999/xlink" content-type="arpha" xlink:type="simple">23FC7524-1CF8-5F94-AAE0-1BDE12D6DA3F</object-id><tp:taxon-name-part taxon-name-part-type="genus" reg="Penaeus">Penaeus</tp:taxon-name-part> (<tp:taxon-name-part taxon-name-part-type="subgenus" reg="Eopenaeus">Eopenaeus</tp:taxon-name-part>)<object-id xmlns:xlink="http://www.w3.org/1999/xlink" content-type="zoobank" xlink:type="simple">https://zoobank.org/4BBD630C-8CB8-4AEE-89F0-949C019DFFAB</object-id></tp:taxon-name><tp:taxon-status xmlns:xlink="http://www.w3.org/1999/xlink" xlink:type="simple">subgen. nov.</tp:taxon-status></tp:nomenclature><tp:treatment-sec sec-type="type species" id="SECID0EMSAE"><title>Type species.</title><p><italic><tp:taxon-name><tp:taxon-name-part taxon-name-part-type="genus" reg="Penaeus">Penaeus</tp:taxon-name-part><tp:taxon-name-part taxon-name-part-type="species" reg="semisulcatus">semisulcatus</tp:taxon-name-part></tp:taxon-name></italic> De Haan, 1844.</p></tp:treatment-sec><tp:treatment-sec sec-type="Gender of subgenus" id="SECID0E4SAE"><title>Gender of subgenus.</title><p>Masculine.</p></tp:treatment-sec><tp:treatment-sec sec-type="diagnosis" id="SECID0ECTAE"><title>Diagnosis.</title><p>Rostrum generally bearing 3 or 4 ventral teeth. Median sulcus on postrostral carina present or absent. Adrostral sulcus extending posteriorly more or less to level of epigastric tooth. Gastrofrontal carina absent. Cervical carina with dorsal end a distance from dorsal carapace. Hepatic carina distinct and usually sloping anteroventrally. First pereiopod with distinct ischial spine. Fifth pereiopod bearing exopod. Sixth abdominal somite completely lacking dorsolateral sulcus. Telson without lateral spines. Thelycum closed.</p></tp:treatment-sec><tp:treatment-sec sec-type="etymology" id="SECID0EHTAE"><title>Etymology.</title><p>The name <italic><tp:taxon-name><tp:taxon-name-part taxon-name-part-type="genus" reg="Eopenaeus">Eopenaeus</tp:taxon-name-part></tp:taxon-name></italic> (from the Greek <italic>Eos</italic> for others) refers to this subgenus being morphologically close to the nominotypical subgenus of <italic><tp:taxon-name><tp:taxon-name-part taxon-name-part-type="genus" reg="Penaeus">Penaeus</tp:taxon-name-part></tp:taxon-name></italic> while the molecular data revealed that this subgenus is actually more derived than <tp:taxon-name><tp:taxon-name-part taxon-name-part-type="genus" reg="Penaeus">Penaeus</tp:taxon-name-part> (<tp:taxon-name-part taxon-name-part-type="subgenus" reg="Penaeus">Penaeus</tp:taxon-name-part>)</tp:taxon-name> (<xref ref-type="bibr" rid="B49">Yang et al. 2023</xref>).</p></tp:treatment-sec><tp:treatment-sec sec-type="Species included" id="SECID0EMUAE"><title>Species included.</title><p><tp:taxon-name><tp:taxon-name-part taxon-name-part-type="genus" reg="Penaeus">Penaeus</tp:taxon-name-part> (<tp:taxon-name-part taxon-name-part-type="subgenus" reg="Eopenaeus">Eopenaeus</tp:taxon-name-part>) <tp:taxon-name-part taxon-name-part-type="species" reg="esculentus">esculentus</tp:taxon-name-part></tp:taxon-name> Haswell, 1879, <tp:taxon-name><tp:taxon-name-part taxon-name-part-type="genus" reg="Penaeus">Penaeus</tp:taxon-name-part> (<tp:taxon-name-part taxon-name-part-type="subgenus" reg="Eopenaeus">Eopenaeus</tp:taxon-name-part>) <tp:taxon-name-part taxon-name-part-type="species" reg="semisulcatus">semisulcatus</tp:taxon-name-part></tp:taxon-name> De Haan, 1844.</p></tp:treatment-sec><tp:treatment-sec sec-type="remarks" id="SECID0EOVAE"><title>Remarks.</title><p>This taxon corresponds to “gen. nov.1” in the 11-genus scheme of fig. 3 in <xref ref-type="bibr" rid="B49">Yang et al. (2023)</xref>. Morphologically this subgenus is similar to <tp:taxon-name><tp:taxon-name-part taxon-name-part-type="genus" reg="Penaeus">Penaeus</tp:taxon-name-part> (<tp:taxon-name-part taxon-name-part-type="subgenus" reg="Litopenaeus">Litopenaeus</tp:taxon-name-part>)</tp:taxon-name>. Other than having different types of thelycum, these two subgenera can be distinguished by the body coloration [banded in <tp:taxon-name><tp:taxon-name-part taxon-name-part-type="genus" reg="Penaeus">Penaeus</tp:taxon-name-part> (<tp:taxon-name-part taxon-name-part-type="subgenus" reg="Eopenaeus">Eopenaeus</tp:taxon-name-part>)</tp:taxon-name> subgen. nov. but not banded in <tp:taxon-name><tp:taxon-name-part taxon-name-part-type="genus" reg="Penaeus">Penaeus</tp:taxon-name-part> (<tp:taxon-name-part taxon-name-part-type="subgenus" reg="Litopenaeus">Litopenaeus</tp:taxon-name-part>)</tp:taxon-name>] and the development of the dorsolateral sulcus on the sixth abominal somite [weak to distinct in <tp:taxon-name><tp:taxon-name-part taxon-name-part-type="genus" reg="Penaeus">Penaeus</tp:taxon-name-part> (<tp:taxon-name-part taxon-name-part-type="subgenus" reg="Litopenaeus">Litopenaeus</tp:taxon-name-part>)</tp:taxon-name> but completely absent in <tp:taxon-name><tp:taxon-name-part taxon-name-part-type="genus" reg="Penaeus">Penaeus</tp:taxon-name-part> (<tp:taxon-name-part taxon-name-part-type="subgenus" reg="Eopenaeus">Eopenaeus</tp:taxon-name-part>)</tp:taxon-name> subgen. nov.]. <xref ref-type="bibr" rid="B36">Pérez Farfante (1969)</xref> and <xref ref-type="bibr" rid="B37">Pérez Farfante and Kensley (1997)</xref> also pointed out that there are differences in the shape of the petasma between these two subgenera, with the ventral costa reaching or not reaching the distal margin of the lateral lobe in <tp:taxon-name><tp:taxon-name-part taxon-name-part-type="genus" reg="Penaeus">Penaeus</tp:taxon-name-part> (<tp:taxon-name-part taxon-name-part-type="subgenus" reg="Eopenaeus">Eopenaeus</tp:taxon-name-part>)</tp:taxon-name> subgen. nov. and <tp:taxon-name><tp:taxon-name-part taxon-name-part-type="genus" reg="Penaeus">Penaeus</tp:taxon-name-part> (<tp:taxon-name-part taxon-name-part-type="subgenus" reg="Litopenaeus">Litopenaeus</tp:taxon-name-part>)</tp:taxon-name>, respectively.</p></tp:treatment-sec><ref-list><ref id="B49"><mixed-citation xmlns:xlink="http://www.w3.org/1999/xlink" xlink:type="simple"><person-group><name name-style="western"><surname>Yang</surname><given-names>CH</given-names></name><name name-style="western"><surname>Ma</surname><given-names>KY</given-names></name><name name-style="western"><surname>Chu</surname><given-names>KH</given-names></name><name name-style="western"><surname>Chan</surname><given-names>TY</given-names></name></person-group> (<year>2023</year>) <article-title>Making sense of the taxonomy of the most commercially important shrimps <italic><tp:taxon-name><tp:taxon-name-part taxon-name-part-type="genus">Penaeus</tp:taxon-name-part></tp:taxon-name></italic> Fabricius, 1798 s. l. (<tp:taxon-name><tp:taxon-name-part taxon-name-part-type="subphylum">Crustacea</tp:taxon-name-part></tp:taxon-name>: <tp:taxon-name><tp:taxon-name-part taxon-name-part-type="order">Decapoda</tp:taxon-name-part></tp:taxon-name>: <tp:taxon-name><tp:taxon-name-part taxon-name-part-type="family">Penaeidae</tp:taxon-name-part></tp:taxon-name>), a way forward.</article-title><source>Aquaculture (Amsterdam, Netherlands)</source><volume>563</volume>: <fpage>1</fpage>–<lpage>10</lpage>. <ext-link xlink:type="simple" ext-link-type="doi" xlink:href="10.1016/j.aquaculture.2022.738955">https://doi.org/10.1016/j.aquaculture.2022.738955</ext-link></mixed-citation></ref><ref id="B36"><mixed-citation xmlns:xlink="http://www.w3.org/1999/xlink" xlink:type="simple"><person-group><name name-style="western"><surname>Pérez Farfante</surname><given-names>I</given-names></name></person-group> (<year>1969</year>) Western Atlantic shrimps of the genus <italic><tp:taxon-name><tp:taxon-name-part taxon-name-part-type="genus">P.naeus</tp:taxon-name-part></tp:taxon-name></italic>. Fish Bulletin 67: 461–591.</mixed-citation></ref><ref id="B37"><mixed-citation xmlns:xlink="http://www.w3.org/1999/xlink" xlink:type="simple"><person-group><name name-style="western"><surname>Pérez Farfante</surname><given-names>I</given-names></name><name name-style="western"><surname>Kensley</surname><given-names>B</given-names></name></person-group> (<year>1997</year>) <article-title>Penaeoid and sergestoid shrimps and prawns of the world. Keys and diagnoses for the families and genera.</article-title><source>Mémoires du Muséum National d’Histoire naturelle, Paris</source><volume>175</volume>: <fpage>1</fpage>–<lpage>233</lpage>.</mixed-citation></ref></ref-list></tp:taxon-treatment>
