# Supplementary material for: ﻿New subgeneric names for the most commercially important shrimp genus Penaeus Fabricius, 1798 (Crustacea, Decapoda, Penaeidae)
Source: Zookeys. 2023 Jan 17;1141:29–40. doi: 10.3897/zookeys.1141.97349 (PMC10207927; doi:10.3897/zookeys.1141.97349)
Supplement: XML Treatment for Penaeus (Ischiopeneaus) [file zookeys.1141.97349-treatment9.xml]

<!DOCTYPE tp:taxon-treatment
  PUBLIC "-//TaxonX//DTD Taxonomic Treatment Publishing DTD v0 20100105//EN" "tax-treatment-NSO.dtd">
<tp:taxon-treatment xmlns:tp="http://www.plazi.org/taxpub"><tp:treatment-meta><kwd-group><label>Taxon classification</label><kwd>
              <named-content content-type="kingdom">Animalia</named-content>
            </kwd><kwd>
              <named-content content-type="order">Decapoda</named-content>
            </kwd><kwd>
              <named-content content-type="family">Penaeidae</named-content>
            </kwd></kwd-group><mixed-citation publication-type="journal"><person-group><name><surname>Chan</surname><given-names>Tin-Yam</given-names></name></person-group><article-title>﻿New subgeneric names for the most commercially important shrimp genus <italic><tp:taxon-name><tp:taxon-name-part taxon-name-part-type="genus" reg="Penaeus">Penaeus</tp:taxon-name-part></tp:taxon-name></italic> Fabricius, 1798 (<tp:taxon-name><tp:taxon-name-part taxon-name-part-type="subphylum">Crustacea</tp:taxon-name-part></tp:taxon-name>, <tp:taxon-name><tp:taxon-name-part taxon-name-part-type="order">Decapoda</tp:taxon-name-part></tp:taxon-name>, <tp:taxon-name><tp:taxon-name-part taxon-name-part-type="family">Penaeidae</tp:taxon-name-part></tp:taxon-name>)</article-title><source>Zookeys</source><day>17</day><month>01</month><year>2023</year><volume>1141</volume><fpage>29</fpage><lpage>40</lpage><pub-id pub-id-type="doi">10.3897/zookeys.1141.97349</pub-id></mixed-citation></tp:treatment-meta><tp:nomenclature><label>﻿</label><tp:taxon-name><object-id xmlns:xlink="http://www.w3.org/1999/xlink" content-type="arpha" xlink:type="simple">3971025D-1157-5A97-B703-E7D4A52A4D2A</object-id><tp:taxon-name-part taxon-name-part-type="genus" reg="Penaeus">Penaeus</tp:taxon-name-part> (<tp:taxon-name-part taxon-name-part-type="subgenus" reg="Ischiopeneaus">Ischiopeneaus</tp:taxon-name-part>)<object-id xmlns:xlink="http://www.w3.org/1999/xlink" content-type="zoobank" xlink:type="simple">https://zoobank.org/716AD2C7-AEDE-4549-94B3-65378708E2DB</object-id></tp:taxon-name><tp:taxon-status xmlns:xlink="http://www.w3.org/1999/xlink" xlink:type="simple">subgen. nov.</tp:taxon-status></tp:nomenclature><tp:treatment-sec sec-type="type species" id="SECID0EUZAE"><title>Type species.</title><p><italic><tp:taxon-name><tp:taxon-name-part taxon-name-part-type="genus" reg="Penaeus">Penaeus</tp:taxon-name-part><tp:taxon-name-part taxon-name-part-type="species" reg="longistylus">longistylus</tp:taxon-name-part></tp:taxon-name></italic> Kubo, 1943.</p></tp:treatment-sec><tp:treatment-sec sec-type="Gender of subgenus" id="SECID0EF1AE"><title>Gender of subgenus.</title><p>Masculine.</p></tp:treatment-sec><tp:treatment-sec sec-type="diagnosis" id="SECID0EK1AE"><title>Diagnosis.</title><p>Rostrum generally armed with 1 ventral tooth. Median sulcus at postrostral carina deep but distinctly shorter than half carapace length. Adrostral sulcus somewhat wider than postrostal carina and extending to near posterior margin of carapace. Gastrofrontal carina distinct and with posterior end turning anterodorsally. Cervical carina with dorsal end a distance from dorsal carapace. Hepatic carina distinct. First pereiopod with strong ischial spine. Fifth pereiopod bearing exopod. Sixth abdominal somite completely lacking dorsolateral sulcus. Telson with 3 pairs of lateral spines. Thelycum closed.</p></tp:treatment-sec><tp:treatment-sec sec-type="etymology" id="SECID0EP1AE"><title>Etymology.</title><p>The name <italic><tp:taxon-name><tp:taxon-name-part taxon-name-part-type="genus" reg="Ischiopenaeus">Ischiopenaeus</tp:taxon-name-part></tp:taxon-name></italic> alludes to the presence of a strong ischial spine at the first pereiopod in this subgenus of <italic><tp:taxon-name><tp:taxon-name-part taxon-name-part-type="genus" reg="Penaeus">Penaeus</tp:taxon-name-part></tp:taxon-name></italic>.</p></tp:treatment-sec><tp:treatment-sec sec-type="Species included" id="SECID0ED2AE"><title>Species included.</title><p><tp:taxon-name><tp:taxon-name-part taxon-name-part-type="genus" reg="Penaeus">Penaeus</tp:taxon-name-part> (<tp:taxon-name-part taxon-name-part-type="subgenus" reg="Ischiopenaeus">Ischiopenaeus</tp:taxon-name-part>) <tp:taxon-name-part taxon-name-part-type="species" reg="longistylus">longistylus</tp:taxon-name-part></tp:taxon-name> Kubo, 1943</p></tp:treatment-sec><tp:treatment-sec sec-type="remarks" id="SECID0EX2AE"><title>Remarks.</title><p>This taxon corresponds to “gen. nov. 4” in the 11-genus scheme of fig. 3 in <xref ref-type="bibr" rid="B49">Yang et al. (2023)</xref>. This subgenus differs from almost all the non-American “grooved” species in the first pereiopod bearing a strong ischial spine (vs. small to absent). Another non-American “grooved” species with a strong ischial spine at the first pereiopod is <tp:taxon-name><tp:taxon-name-part taxon-name-part-type="genus" reg="Penaeus">P.</tp:taxon-name-part> (<tp:taxon-name-part taxon-name-part-type="subgenus" reg="Altiopeneaus">Altiopeneaus</tp:taxon-name-part>) <tp:taxon-name-part taxon-name-part-type="species" reg="marginatus">marginatus</tp:taxon-name-part></tp:taxon-name>, which lacks a median sulcus on the postrostral carina and generally has two ventral rostral teeth. Thus, the enigmatic <italic><tp:taxon-name><tp:taxon-name-part taxon-name-part-type="genus" reg="Melicertus">Melicertus</tp:taxon-name-part><tp:taxon-name-part taxon-name-part-type="species" reg="similis">similis</tp:taxon-name-part></tp:taxon-name></italic> Chanda &amp; Bhattacharya, 2002 described from the Andaman Sea likely represents juveniles of <tp:taxon-name><tp:taxon-name-part taxon-name-part-type="genus" reg="Penaeus">P.</tp:taxon-name-part> (<tp:taxon-name-part taxon-name-part-type="subgenus" reg="Ischiopenaeus">Ischiopenaeus</tp:taxon-name-part>) <tp:taxon-name-part taxon-name-part-type="species" reg="longistylus">longistylus</tp:taxon-name-part></tp:taxon-name> as its original description and figures (<xref ref-type="bibr" rid="B11">Chanda and Bhattacharya 2002</xref>: figs 1, 6) indicated the presence of postrostral sulcus, only one ventral rostral tooth and the first pereiopod bearing a strong ischial spine. The “absence” of lateral spines on the telson in <italic><tp:taxon-name><tp:taxon-name-part taxon-name-part-type="genus" reg="Melicertus">Melicertus</tp:taxon-name-part><tp:taxon-name-part taxon-name-part-type="species" reg="similis">similis</tp:taxon-name-part></tp:taxon-name></italic> is likely evidence that <xref ref-type="bibr" rid="B11">Chanda and Bhattacharya’s (2002)</xref> material are juveniles (total length including rostrum less than 80 mm) as juveniles of <italic><tp:taxon-name><tp:taxon-name-part taxon-name-part-type="genus" reg="Penaeus">Penaeus</tp:taxon-name-part></tp:taxon-name></italic> generally have the lateral spines on the telson rather small and can be easily detached or overlooked.</p></tp:treatment-sec><ref-list><ref id="B49"><mixed-citation xmlns:xlink="http://www.w3.org/1999/xlink" xlink:type="simple"><person-group><name name-style="western"><surname>Yang</surname><given-names>CH</given-names></name><name name-style="western"><surname>Ma</surname><given-names>KY</given-names></name><name name-style="western"><surname>Chu</surname><given-names>KH</given-names></name><name name-style="western"><surname>Chan</surname><given-names>TY</given-names></name></person-group> (<year>2023</year>) <article-title>Making sense of the taxonomy of the most commercially important shrimps <italic><tp:taxon-name><tp:taxon-name-part taxon-name-part-type="genus">Penaeus</tp:taxon-name-part></tp:taxon-name></italic> Fabricius, 1798 s. l. (<tp:taxon-name><tp:taxon-name-part taxon-name-part-type="subphylum">Crustacea</tp:taxon-name-part></tp:taxon-name>: <tp:taxon-name><tp:taxon-name-part taxon-name-part-type="order">Decapoda</tp:taxon-name-part></tp:taxon-name>: <tp:taxon-name><tp:taxon-name-part taxon-name-part-type="family">Penaeidae</tp:taxon-name-part></tp:taxon-name>), a way forward.</article-title><source>Aquaculture (Amsterdam, Netherlands)</source><volume>563</volume>: <fpage>1</fpage>–<lpage>10</lpage>. <ext-link xlink:type="simple" ext-link-type="doi" xlink:href="10.1016/j.aquaculture.2022.738955">https://doi.org/10.1016/j.aquaculture.2022.738955</ext-link></mixed-citation></ref><ref id="B11"><mixed-citation xmlns:xlink="http://www.w3.org/1999/xlink" xlink:type="simple"><person-group><name name-style="western"><surname>Chanda</surname><given-names>A</given-names></name><name name-style="western"><surname>Bhattacharya</surname><given-names>T</given-names></name></person-group> (<year>2002</year>) <article-title><italic><tp:taxon-name><tp:taxon-name-part taxon-name-part-type="genus">Melicertus</tp:taxon-name-part><tp:taxon-name-part taxon-name-part-type="species">similis</tp:taxon-name-part></tp:taxon-name></italic>, a new species of prawn, <tp:taxon-name><tp:taxon-name-part taxon-name-part-type="order">Decapoda</tp:taxon-name-part></tp:taxon-name>: <tp:taxon-name><tp:taxon-name-part taxon-name-part-type="family">Penaeidae</tp:taxon-name-part></tp:taxon-name>, from India.</article-title><source>Journal of the Bombay Natural History Society</source><volume>99</volume>: <fpage>495</fpage>–<lpage>498</lpage>.</mixed-citation></ref></ref-list></tp:taxon-treatment>
