# Supplementary material for: ﻿New subgeneric names for the most commercially important shrimp genus Penaeus Fabricius, 1798 (Crustacea, Decapoda, Penaeidae)
Source: Zookeys. 2023 Jan 17;1141:29–40. doi: 10.3897/zookeys.1141.97349 (PMC10207927; doi:10.3897/zookeys.1141.97349)
Supplement: XML Treatment for Penaeus (Oleopenaeus) [file zookeys.1141.97349-treatment10.xml]

<!DOCTYPE tp:taxon-treatment
  PUBLIC "-//TaxonX//DTD Taxonomic Treatment Publishing DTD v0 20100105//EN" "tax-treatment-NSO.dtd">
<tp:taxon-treatment xmlns:tp="http://www.plazi.org/taxpub"><tp:treatment-meta><kwd-group><label>Taxon classification</label><kwd>
              <named-content content-type="kingdom">Animalia</named-content>
            </kwd><kwd>
              <named-content content-type="order">Decapoda</named-content>
            </kwd><kwd>
              <named-content content-type="family">Penaeidae</named-content>
            </kwd></kwd-group><mixed-citation publication-type="journal"><person-group><name><surname>Chan</surname><given-names>Tin-Yam</given-names></name></person-group><article-title>﻿New subgeneric names for the most commercially important shrimp genus <italic><tp:taxon-name><tp:taxon-name-part taxon-name-part-type="genus" reg="Penaeus">Penaeus</tp:taxon-name-part></tp:taxon-name></italic> Fabricius, 1798 (<tp:taxon-name><tp:taxon-name-part taxon-name-part-type="subphylum">Crustacea</tp:taxon-name-part></tp:taxon-name>, <tp:taxon-name><tp:taxon-name-part taxon-name-part-type="order">Decapoda</tp:taxon-name-part></tp:taxon-name>, <tp:taxon-name><tp:taxon-name-part taxon-name-part-type="family">Penaeidae</tp:taxon-name-part></tp:taxon-name>)</article-title><source>Zookeys</source><day>17</day><month>01</month><year>2023</year><volume>1141</volume><fpage>29</fpage><lpage>40</lpage><pub-id pub-id-type="doi">10.3897/zookeys.1141.97349</pub-id></mixed-citation></tp:treatment-meta><tp:nomenclature><label>﻿</label><tp:taxon-name><object-id xmlns:xlink="http://www.w3.org/1999/xlink" content-type="arpha" xlink:type="simple">E0C1348C-D09C-5105-87C1-BF23E94DC580</object-id><tp:taxon-name-part taxon-name-part-type="genus" reg="Penaeus">Penaeus</tp:taxon-name-part> (<tp:taxon-name-part taxon-name-part-type="subgenus" reg="Oleopenaeus">Oleopenaeus</tp:taxon-name-part>)<object-id xmlns:xlink="http://www.w3.org/1999/xlink" content-type="zoobank" xlink:type="simple">https://zoobank.org/12C57BB8-B27D-4AD7-B3C3-2AD35708E4EC</object-id></tp:taxon-name><tp:taxon-status xmlns:xlink="http://www.w3.org/1999/xlink" xlink:type="simple">subgen. nov.</tp:taxon-status></tp:nomenclature><tp:treatment-sec sec-type="type species" id="SECID0EJ6AE"><title>Type species.</title><p><italic><tp:taxon-name><tp:taxon-name-part taxon-name-part-type="genus" reg="Penaeus">Penaeus</tp:taxon-name-part><tp:taxon-name-part taxon-name-part-type="species" reg="latisulcatus">latisulcatus</tp:taxon-name-part></tp:taxon-name></italic> Kishinouye, 1896.</p></tp:treatment-sec><tp:treatment-sec sec-type="Gender of subgenus" id="SECID0E16AE"><title>Gender of subgenus.</title><p>Masculine.</p></tp:treatment-sec><tp:treatment-sec sec-type="diagnosis" id="SECID0EAAAG"><title>Diagnosis.</title><p>Rostrum generally armed with 1 ventral tooth. Median sulcus at postrostral carina deep, long, about half carapace length. Adrostral sulcus as wide as postrostral carina, extending to near posterior margin of carapace. Gastrofrontal carina distinct, with posterior end turning anterodorsally. Cervical carina with dorsal end a distance from dorsal carapace. Hepatic carina distinct. First pereiopod with ischial spine minute or absent. Fifth pereiopod bearing exopod. Sixth abdominal somite completely lacking dorsolateral sulcus. Telson with 3 pairs of lateral spines. Thelycum closed.</p></tp:treatment-sec><tp:treatment-sec sec-type="etymology" id="SECID0EFAAG"><title>Etymology.</title><p>The name <italic><tp:taxon-name><tp:taxon-name-part taxon-name-part-type="genus" reg="Oleopenaeus">Oleopenaeus</tp:taxon-name-part></tp:taxon-name></italic> (from the Latin <italic>olea</italic> for olive coloured) refers to the more or less uniform greenish-yellow body coloration of this group of <italic><tp:taxon-name><tp:taxon-name-part taxon-name-part-type="genus" reg="Penaeus">Penaeus</tp:taxon-name-part></tp:taxon-name></italic> shrimps.</p></tp:treatment-sec><tp:treatment-sec sec-type="Species included" id="SECID0E2AAG"><title>Species included.</title><p><tp:taxon-name><tp:taxon-name-part taxon-name-part-type="genus" reg="Penaeus">Penaeus</tp:taxon-name-part> (<tp:taxon-name-part taxon-name-part-type="subgenus" reg="Oleopenaeus">Oleopenaeus</tp:taxon-name-part>) <tp:taxon-name-part taxon-name-part-type="species" reg="hathor">hathor</tp:taxon-name-part></tp:taxon-name> Burkenroad, 1959, <tp:taxon-name><tp:taxon-name-part taxon-name-part-type="genus" reg="Penaeus">Penaeus</tp:taxon-name-part> (<tp:taxon-name-part taxon-name-part-type="subgenus" reg="Oleopenaeus">Oleopenaeus</tp:taxon-name-part>) <tp:taxon-name-part taxon-name-part-type="species" reg="latisulcatus">latisulcatus</tp:taxon-name-part></tp:taxon-name> Kishinouye, 1896, <tp:taxon-name><tp:taxon-name-part taxon-name-part-type="genus" reg="Penaeus">Penaeus</tp:taxon-name-part> (<tp:taxon-name-part taxon-name-part-type="subgenus" reg="Oleopenaeus">Oleopenaeus</tp:taxon-name-part>) <tp:taxon-name-part taxon-name-part-type="species" reg="plebejus">plebejus</tp:taxon-name-part></tp:taxon-name> Hess, 1865.</p></tp:treatment-sec><tp:treatment-sec sec-type="remarks" id="SECID0ELCAG"><title>Remarks.</title><p>This taxon corresponds to “gen. nov. 3” in the 11-genus scheme of fig. 3 in <xref ref-type="bibr" rid="B49">Yang et al. (2023)</xref>. Except for the shape of the thelycum and body coloration, this subgenus is morphologically very similar to <tp:taxon-name><tp:taxon-name-part taxon-name-part-type="genus" reg="Penaeus">Penaeus</tp:taxon-name-part> (<tp:taxon-name-part taxon-name-part-type="subgenus" reg="Marsupenaeus">Marsupenaeus</tp:taxon-name-part>)</tp:taxon-name> (see <xref ref-type="bibr" rid="B9">Chan1998</xref>; <xref ref-type="bibr" rid="B48">Tsoi et al. 2014</xref>). The thelycum is of the normal closed type in <tp:taxon-name><tp:taxon-name-part taxon-name-part-type="genus" reg="Penaeus">Penaeus</tp:taxon-name-part> (<tp:taxon-name-part taxon-name-part-type="subgenus" reg="Oleopenaeus">Oleopenaeus</tp:taxon-name-part>)</tp:taxon-name> subgen. nov. but pouch-like in <tp:taxon-name><tp:taxon-name-part taxon-name-part-type="genus" reg="Penaeus">Penaeus</tp:taxon-name-part> (<tp:taxon-name-part taxon-name-part-type="subgenus" reg="Marsupenaeus">Marsupenaeus</tp:taxon-name-part>)</tp:taxon-name>. With regards to the colour in life, the body is not banded in <tp:taxon-name><tp:taxon-name-part taxon-name-part-type="genus" reg="Penaeus">Penaeus</tp:taxon-name-part> (<tp:taxon-name-part taxon-name-part-type="subgenus" reg="Oleopenaeus">Oleopenaeus</tp:taxon-name-part>)</tp:taxon-name> subgen. nov. but is covered with thick cross bands in <tp:taxon-name><tp:taxon-name-part taxon-name-part-type="genus" reg="Penaeus">Penaeus</tp:taxon-name-part> (<tp:taxon-name-part taxon-name-part-type="subgenus" reg="Marsupenaeus">Marsupenaeus</tp:taxon-name-part>)</tp:taxon-name>. The taxonomic status of <tp:taxon-name><tp:taxon-name-part taxon-name-part-type="genus" reg="Penaeus">P.</tp:taxon-name-part> (<tp:taxon-name-part taxon-name-part-type="subgenus" reg="Oleopenaeus">O.</tp:taxon-name-part>) <tp:taxon-name-part taxon-name-part-type="species" reg="hathor">hathor</tp:taxon-name-part></tp:taxon-name> is still uncertain if it merely represents a subspecies of <tp:taxon-name><tp:taxon-name-part taxon-name-part-type="genus" reg="Penaeus">P.</tp:taxon-name-part> (<tp:taxon-name-part taxon-name-part-type="subgenus" reg="Oleopenaeus">O.</tp:taxon-name-part>) <tp:taxon-name-part taxon-name-part-type="species" reg="latisulcatus">latisulcatus</tp:taxon-name-part></tp:taxon-name> or even a synonym of the latter, as both morphological and genetic differences between these two taxa are rather minor (<xref ref-type="bibr" rid="B21">Holthuis 1980</xref>; <xref ref-type="bibr" rid="B31">Miquel 1984</xref>; <xref ref-type="bibr" rid="B9">Chan 1998</xref>; <xref ref-type="bibr" rid="B29">Ma et al. 2011</xref>; 0.8% sequence divergence in COIb 512 bp, <xref ref-type="bibr" rid="B49">Yang et al. 2023</xref>: table 1).</p></tp:treatment-sec><ref-list><ref id="B49"><mixed-citation xmlns:xlink="http://www.w3.org/1999/xlink" xlink:type="simple"><person-group><name name-style="western"><surname>Yang</surname><given-names>CH</given-names></name><name name-style="western"><surname>Ma</surname><given-names>KY</given-names></name><name name-style="western"><surname>Chu</surname><given-names>KH</given-names></name><name name-style="western"><surname>Chan</surname><given-names>TY</given-names></name></person-group> (<year>2023</year>) <article-title>Making sense of the taxonomy of the most commercially important shrimps <italic><tp:taxon-name><tp:taxon-name-part taxon-name-part-type="genus">Penaeus</tp:taxon-name-part></tp:taxon-name></italic> Fabricius, 1798 s. l. (<tp:taxon-name><tp:taxon-name-part taxon-name-part-type="subphylum">Crustacea</tp:taxon-name-part></tp:taxon-name>: <tp:taxon-name><tp:taxon-name-part taxon-name-part-type="order">Decapoda</tp:taxon-name-part></tp:taxon-name>: <tp:taxon-name><tp:taxon-name-part taxon-name-part-type="family">Penaeidae</tp:taxon-name-part></tp:taxon-name>), a way forward.</article-title><source>Aquaculture (Amsterdam, Netherlands)</source><volume>563</volume>: <fpage>1</fpage>–<lpage>10</lpage>. <ext-link xlink:type="simple" ext-link-type="doi" xlink:href="10.1016/j.aquaculture.2022.738955">https://doi.org/10.1016/j.aquaculture.2022.738955</ext-link></mixed-citation></ref><ref id="B9"><mixed-citation xmlns:xlink="http://www.w3.org/1999/xlink" xlink:type="simple"><person-group><name name-style="western"><surname>Chan</surname><given-names>TY</given-names></name></person-group> (<year>1998</year>) <article-title>Shrimps and prawns.</article-title> In: <person-group><name name-style="western"><surname>Carpenter</surname><given-names>KE</given-names></name><name name-style="western"><surname>Niem</surname><given-names>VH</given-names></name></person-group> (<role>Eds</role>) <issue-title>FAO Species Identification Guide for Fishery Purposes.</issue-title><source>The Living Marine Resources of the Western Central Pacific. Food and Agriculture Organization of the United Nations, Rome</source>, <fpage>851</fpage>–<lpage>971</lpage>.</mixed-citation></ref><ref id="B48"><mixed-citation xmlns:xlink="http://www.w3.org/1999/xlink" xlink:type="simple"><person-group><name name-style="western"><surname>Tsoi</surname><given-names>KH</given-names></name><name name-style="western"><surname>Ma</surname><given-names>KY</given-names></name><name name-style="western"><surname>Fennessy</surname><given-names>ST</given-names></name><name name-style="western"><surname>Chu</surname><given-names>KH</given-names></name><name name-style="western"><surname>Chan</surname><given-names>TY</given-names></name></person-group> (<year>2014</year>) <article-title>Verification of the cryptic species <italic><tp:taxon-name><tp:taxon-name-part taxon-name-part-type="genus">Penaeus</tp:taxon-name-part><tp:taxon-name-part taxon-name-part-type="species">pulchricaudatus</tp:taxon-name-part></tp:taxon-name></italic> in the commercially important kuruma shrimp <italic><tp:taxon-name><tp:taxon-name-part taxon-name-part-type="genus">P.</tp:taxon-name-part><tp:taxon-name-part taxon-name-part-type="species">japonicus</tp:taxon-name-part></tp:taxon-name></italic> (<tp:taxon-name><tp:taxon-name-part taxon-name-part-type="order">Decapoda</tp:taxon-name-part></tp:taxon-name>: <tp:taxon-name><tp:taxon-name-part taxon-name-part-type="family">Penaeidae</tp:taxon-name-part></tp:taxon-name>) using molecular taxonomy.</article-title><source>Invertebrate Systematics</source><volume>28</volume>(<issue>5</issue>): <fpage>476</fpage>–<lpage>490</lpage>. <ext-link xlink:type="simple" ext-link-type="doi" xlink:href="10.1071/IS14001">https://doi.org/10.1071/IS14001</ext-link></mixed-citation></ref><ref id="B21"><mixed-citation xmlns:xlink="http://www.w3.org/1999/xlink" xlink:type="simple"><person-group><name name-style="western"><surname>Holthuis</surname><given-names>LB</given-names></name></person-group> (<year>1980</year>) <article-title>FAO species catalogue. Vol. 1 - Shrimps and prawns of the world. An annotated catalogue of species of interest to fisheries.</article-title><source>FAO Fisheries Synopsis</source><volume>125</volume>(<issue>1</issue>): <fpage>1</fpage>–<lpage>271</lpage>. [i–xvii]</mixed-citation></ref><ref id="B31"><mixed-citation xmlns:xlink="http://www.w3.org/1999/xlink" xlink:type="simple"><person-group><name name-style="western"><surname>Miquel</surname><given-names>JC</given-names></name></person-group> (<year>1984</year>) <article-title>Notes on Indo-West Pacific <tp:taxon-name><tp:taxon-name-part taxon-name-part-type="family">Penaeidae</tp:taxon-name-part></tp:taxon-name>, 4. On the two subspecies of <italic><tp:taxon-name><tp:taxon-name-part taxon-name-part-type="genus">Penaeus</tp:taxon-name-part><tp:taxon-name-part taxon-name-part-type="species">latisulcatus</tp:taxon-name-part></tp:taxon-name></italic> Kishinouye.</article-title><source>Crustaceana</source><volume>46</volume>(<issue>1</issue>): <fpage>104</fpage>–<lpage>107</lpage>. <ext-link xlink:type="simple" ext-link-type="doi" xlink:href="10.1163/156854084X00108">https://doi.org/10.1163/156854084X00108</ext-link></mixed-citation></ref><ref id="B29"><mixed-citation xmlns:xlink="http://www.w3.org/1999/xlink" xlink:type="simple"><person-group><name name-style="western"><surname>Ma</surname><given-names>KY</given-names></name><name name-style="western"><surname>Chan</surname><given-names>TY</given-names></name><name name-style="western"><surname>Chu</surname><given-names>KH</given-names></name></person-group> (<year>2011</year>) <article-title>Refuting the six-genus classification of <italic><tp:taxon-name><tp:taxon-name-part taxon-name-part-type="genus">Penaeus</tp:taxon-name-part></tp:taxon-name></italic> s.l. (<tp:taxon-name><tp:taxon-name-part taxon-name-part-type="suborder">Dendrobranchiata</tp:taxon-name-part></tp:taxon-name>, <tp:taxon-name><tp:taxon-name-part taxon-name-part-type="family">Penaeidae</tp:taxon-name-part></tp:taxon-name>): A combined analysis of mitochondrial and nuclear genes.</article-title><source>Zoologica Scripta</source><volume>40</volume>(<issue>5</issue>): <fpage>498</fpage>–<lpage>508</lpage>. <ext-link xlink:type="simple" ext-link-type="doi" xlink:href="10.1111/j.1463-6409.2011.00483.x">https://doi.org/10.1111/j.1463-6409.2011.00483.x</ext-link></mixed-citation></ref></ref-list></tp:taxon-treatment>
